# Supplementary material for: Variation in species diversity of deep-water megafauna assemblages in the Caribbean across depth and ecoregions
Source: PLoS One. 2018 Aug 1;13(8):e0201269. doi: 10.1371/journal.pone.0201269 (PMC6070233; doi:10.1371/journal.pone.0201269)
Supplement: S1 Table — (XLSX) [file pone.0201269.s002.xlsx]

## Sheet: Hoja1
Species	Genero	Familia	Orden	Clase	Phylum
Acanthogorgia schrammi (Duchassaing & Michelotti, 1864)	Acanthogorgia	Acanthogorgiidae	Alcyonacea	Anthozoa	Cnidaria
Acanthogorgia sp.	Acanthogorgia	Acanthogorgiidae	Alcyonacea	Anthozoa	Cnidaria
Anthomastus sp.	Anthomastus	Alcyoniidae	Alcyonacea	Anthozoa	Cnidaria
Bellonella rubistella (Deichmann, 1936)	Bellonella	Alcyoniidae	Alcyonacea	Anthozoa	Cnidaria
Bellonella sp.	Bellonella	Alcyoniidae	Alcyonacea	Anthozoa	Cnidaria
Stereonephthya portoricensis (Hargitt, 1901)	Stereonephthya	Alcyoniidae	Alcyonacea	Anthozoa	Cnidaria
Anthothela sp.	Anthothela	Anthothelidae	Alcyonacea	Anthozoa	Cnidaria
Diodogorgia sp.	Diodogorgia	Anthothelidae	Alcyonacea	Anthozoa	Cnidaria
Iciligorgia schrammi Duchassaing, 1870	Iciligorgia	Anthothelidae	Alcyonacea	Anthozoa	Cnidaria
Briareum sp.	Briareum	Briareidae	Alcyonacea	Anthozoa	Cnidaria
Chrysogorgia desbonni Duchassaing & Michelotti, 1864	Chrysogorgia	Chrysogorgiidae	Alcyonacea	Anthozoa	Cnidaria
Chrysogorgia elegans (Verrill, 1883)	Chrysogorgia	Chrysogorgiidae	Alcyonacea	Anthozoa	Cnidaria
Chrysogorgia fewkesi Verrill, 1883	Chrysogorgia	Chrysogorgiidae	Alcyonacea	Anthozoa	Cnidaria
Chrysogorgia sp.	Chrysogorgia	Chrysogorgiidae	Alcyonacea	Anthozoa	Cnidaria
Iridogorgia sp.	Iridogrogia	Chrysogorgiidae	Alcyonacea	Anthozoa	Cnidaria
Trichogorgia lyra Bayer & Muzik, 1976	Trichogorgia	Chrysogorgiidae	Alcyonacea	Anthozoa	Cnidaria
Chrysopathes oligocrada Opresko & Loiola, 2008	Chrysopathes	Chrysogorgiidae	Alcyonacea	Anthozoa	Cnidaria
Chrysopathes sp.	Chrysopathes	Chrysogorgiidae	Alcyonacea	Anthozoa	Cnidaria
Carijoa operculata (Bayer, 1961)	Carijoa	Clavulariidae	Alcyonacea	Anthozoa	Cnidaria
Carijoa riisei (Duchassaing & Michelotti, 1860)	Carijoa	Clavulariidae	Alcyonacea	Anthozoa	Cnidaria
Clavularia sp.	Clavularia	Clavulariidae	Alcyonacea	Anthozoa	Cnidaria
Scleranthelia rugosa var. musiva Studer, 1878	Scleranthelia	Clavulariidae	Alcyonacea	Anthozoa	Cnidaria
Scleranthelia rugosa (Pourtalès, 1867)	Scleranthelia	Clavulariidae	Alcyonacea	Anthozoa	Cnidaria
Telesto sp.	Telesto	Clavulariidae	Alcyonacea	Anthozoa	Cnidaria
Telestula sp.	Telestula	Clavulariidae	Alcyonacea	Anthozoa	Cnidaria
Telestula tubaria Wright & Studer, 1889	Telestula	Clavulariidae	Alcyonacea	Anthozoa	Cnidaria
Corallium sp.	Corallium	Coralliidae	Alcyonacea	Anthozoa	Cnidaria
Ellisella schmitti (Bayer, 1961)	Ellisella	Ellisellidae	Alcyonacea	Anthozoa	Cnidaria
Ellisella sp.	Ellisella	Ellisellidae	Alcyonacea	Anthozoa	Cnidaria
Nicella americana Toeplitz, 1919	Nicella	Ellisellidae	Alcyonacea	Anthozoa	Cnidaria
Nicella deichmannae Cairns, 2007	Nicella	Ellisellidae	Alcyonacea	Anthozoa	Cnidaria
Nicella goreaui Bayer, 1973	Nicella	Ellisellidae	Alcyonacea	Anthozoa	Cnidaria
Nicella gracilis Cairns, 2007	Nicella	Ellisellidae	Alcyonacea	Anthozoa	Cnidaria
Nicella guadalupensis (Duchassaing & Michelotti, 1860)	Nicella	Ellisellidae	Alcyonacea	Anthozoa	Cnidaria
Nicella hebes Cairns, 2007	Nicella	Ellisellidae	Alcyonacea	Anthozoa	Cnidaria
Nicella obesa Deichmann, 1936	Nicella	Ellisellidae	Alcyonacea	Anthozoa	Cnidaria
Nicella robusta Cairns, 2007	Nicella	Ellisellidae	Alcyonacea	Anthozoa	Cnidaria
Nicella sp.	Nicella	Ellisellidae	Alcyonacea	Anthozoa	Cnidaria
Nicella toeplitzae Viada & Cairns, 2007	Nicella	Ellisellidae	Alcyonacea	Anthozoa	Cnidaria
Riisea paniculata Duchassaing & Michelotti, 1860	Riisea	Ellisellidae	Alcyonacea	Anthozoa	Cnidaria
Gorgonia sp.	Gorgonia	Gorgoniidae	Alcyonacea	Anthozoa	Cnidaria
Gorgonia ventalina Linnaeus, 1758	Gorgonia	Gorgoniidae	Alcyonacea	Anthozoa	Cnidaria
Leptogorgia setacea (Pallas, 1766)	Leptogorgia	Gorgoniidae	Alcyonacea	Anthozoa	Cnidaria
Leptogorgia sp.	Leptogorgia	Gorgoniidae	Alcyonacea	Anthozoa	Cnidaria
Pseudopterogorgia sp.	Pseudopterogorgia	Gorgoniidae	Alcyonacea	Anthozoa	Cnidaria
Acanella arbuscula (Johnson, 1862)	Acanella	Isididae	Alcyonacea	Anthozoa	Cnidaria
Acanella sp.	Acanella	Isididae	Alcyonacea	Anthozoa	Cnidaria
Caribisis simplex Bayer & Stefani, 1987	Caribsis	Isididae	Alcyonacea	Anthozoa	Cnidaria
Keratoisis flexibilis (Pourtales, 1868)	Keratoisis	Isididae	Alcyonacea	Anthozoa	Cnidaria
Keratoisis grayi (Wright, 1869)	Keratoisis	Isididae	Alcyonacea	Anthozoa	Cnidaria
Keratoisis sp.	Keratoisis	Isididae	Alcyonacea	Anthozoa	Cnidaria
Lepidisis longiflora Verrill, 1883	Lepidisis	Isididae	Alcyonacea	Anthozoa	Cnidaria
Lepidisis simplex (Verrill, 1883)	Lepidisis	Isididae	Alcyonacea	Anthozoa	Cnidaria
Thelogorgia longiflora Bayer, 1992	Thelogorgia	Keroeididae	Alcyonacea	Anthozoa	Cnidaria
Thelogorgia sp.	Thelogorgia	Keroeididae	Alcyonacea	Anthozoa	Cnidaria
Thelogorgia stellata Bayer, 1992	Thelogorgia	Keroeididae	Alcyonacea	Anthozoa	Cnidaria
Thelogorgia studeri Bayer, 1991	Thelogorgia	Keroeididae	Alcyonacea	Anthozoa	Cnidaria
Thelogorgia vossi Bayer, 1991	Thelogorgia	Keroeididae	Alcyonacea	Anthozoa	Cnidaria
Neospongodes sp.	Neospongodes	Nephtheidae	Alcyonacea	Anthozoa	Cnidaria
Nidalia dissidens Verseveldt & Bayer, 1988	Nidalia	Nidaliidae	Alcyonacea	Anthozoa	Cnidaria
Nidalia occidentalis Gray, 1835	Nidalia	Nidaliidae	Alcyonacea	Anthozoa	Cnidaria
Nidalia rubripunctata Verseveldt & Bayer, 1988	Nidalia	Nidaliidae	Alcyonacea	Anthozoa	Cnidaria
Nidalia sp.	Nidalia	Nidaliidae	Alcyonacea	Anthozoa	Cnidaria
Siphonogorgia sp.	Siphonogorgia	Nidaliidae	Alcyonacea	Anthozoa	Cnidaria
Acanthacis sp.	Acanthacis	Plexauridae	Alcyonacea	Anthozoa	Cnidaria
Bebryce cinerea Deichmann, 1936	Bebryce	Plexauridae	Alcyonacea	Anthozoa	Cnidaria
Bebryce grandis Deichmann	Bebryce	Plexauridae	Alcyonacea	Anthozoa	Cnidaria
Bebryce sp.	Bebryce	Plexauridae	Alcyonacea	Anthozoa	Cnidaria
Echinomuricea sp.	Echinomuricea	Plexauridae	Alcyonacea	Anthozoa	Cnidaria
Eunicea sp.	Eunicea	Plexauridae	Alcyonacea	Anthozoa	Cnidaria
Heterogorgia uatumani Barreira e Castro, 1990	Heterogorgia	Plexauridae	Alcyonacea	Anthozoa	Cnidaria
Hypnogorgia pendula Duchassaing & Michelotti, 1864	Hypnogorgia	Plexauridae	Alcyonacea	Anthozoa	Cnidaria
Muricea laxa Verrill, 1864	Muricea	Plexauridae	Alcyonacea	Anthozoa	Cnidaria
Muricea pinnata Bayer, 1961	Muricea	Plexauridae	Alcyonacea	Anthozoa	Cnidaria
Muricea sp.	Muricea	Plexauridae	Alcyonacea	Anthozoa	Cnidaria
Muriceides sp.	Muriceides	Plexauridae	Alcyonacea	Anthozoa	Cnidaria
Paramuricea sp.	Paramuricea	Plexauridae	Alcyonacea	Anthozoa	Cnidaria
Placogorgia mirabilis Deichmann, 1936	Placogorgia	Plexauridae	Alcyonacea	Anthozoa	Cnidaria
Placogorgia sp.	Placogorgia	Plexauridae	Alcyonacea	Anthozoa	Cnidaria
Eucinea flexuosa (Lamouroux, 1821)	Plexaura	Plexauridae	Alcyonacea	Anthozoa	Cnidaria
Plexaura sp.	Plexaura	Plexauridae	Alcyonacea	Anthozoa	Cnidaria
Plexaurella sp.	Plexaurella	Plexauridae	Alcyonacea	Anthozoa	Cnidaria
Scleracis guadalupensis (Duchassaing & Michelotti, 1860)	Scleracis	Plexauridae	Alcyonacea	Anthozoa	Cnidaria
Scleracis sp.	Scleracis	Plexauridae	Alcyonacea	Anthozoa	Cnidaria
Swiftia exserta (Ellis & Solander, 1786)	Swiftia	Plexauridae	Alcyonacea	Anthozoa	Cnidaria
Swiftia sp.	Swiftia	Plexauridae	Alcyonacea	Anthozoa	Cnidaria
Lytreia plana (Deichmann, 1936)	Thesea	Plexauridae	Alcyonacea	Anthozoa	Cnidaria
Thesea nivea Deichmann, 1936	Thesea	Plexauridae	Alcyonacea	Anthozoa	Cnidaria
Thesea nutans Duchassaing & Michelotti, 1864	Thesea	Plexauridae	Alcyonacea	Anthozoa	Cnidaria
Thesea sp. 1	Thesea	Plexauridae	Alcyonacea	Anthozoa	Cnidaria
Thesea sp. 2	Thesea	Plexauridae	Alcyonacea	Anthozoa	Cnidaria
Villogorgia sp.	Villogorgia	Plexauridae	Alcyonacea	Anthozoa	Cnidaria
Acanthoprimnoa goesi (Aurivillius, 1931)	Acanthoprimnoa	Primnoidae	Alcyonacea	Anthozoa	Cnidaria
Acanthoprimnoa pectinata Cairns & Bayer, 2004	Acanthoprimnoa	Primnoidae	Alcyonacea	Anthozoa	Cnidaria
Callogorgia sp.	Callogorgia	Primnoidae	Alcyonacea	Anthozoa	Cnidaria
Candidella imbricata (Johnson, 1862)	Candidella	Primnoidae	Alcyonacea	Anthozoa	Cnidaria
Narella bellissima (Kukenthal, 1915)	Narella	Primnoidae	Alcyonacea	Anthozoa	Cnidaria
Narella pauciflora Deichmann, 1936	Narella	Primnoidae	Alcyonacea	Anthozoa	Cnidaria
Primnoella polita Deichmann, 1936	Primnoella	Primnoidae	Alcyonacea	Anthozoa	Cnidaria
Thouarella (Thouarella) bipinnata Cairns, 2006	Thouarella	Primnoidae	Alcyonacea	Anthozoa	Cnidaria
Antipathes atlantica Gray, 1857	Antipathes	Antipathidae	Antipatharia	Anthozoa	Cnidaria
Antipathes barbadensis Brook, 1889	Antipathes	Antipathidae	Antipatharia	Anthozoa	Cnidaria
Antipathes caribbeana Opresko, 1996	Antipathes	Antipathidae	Antipatharia	Anthozoa	Cnidaria
Antipathes furcata Gray, 1857	Antipathes	Antipathidae	Antipatharia	Anthozoa	Cnidaria
Antipathes lenta Pourtalès, 1871	Antipathes	Antipathidae	Antipatharia	Anthozoa	Cnidaria
Antipathes pricea	Antipathes	Antipathidae	Antipatharia	Anthozoa	Cnidaria
Antipathes rhipidion Pax, 1916	Antipathes	Antipathidae	Antipatharia	Anthozoa	Cnidaria
Antipathes tristis (Duchassaing, 1870)	Antipathes	Antipathidae	Antipatharia	Anthozoa	Cnidaria
Antipathes umbratica Opresko, 1996	Antipathes	Antipathidae	Antipatharia	Anthozoa	Cnidaria
Cirrhipathes sp.	Cirrhipathes	Antipathidae	Antipatharia	Anthozoa	Cnidaria
Acanthopathes humilis (Pourtalès, 1867)	Acanthopathes	Aphanipathidae	Antipatharia	Anthozoa	Cnidaria
Acanthopathes thyoides (Pourtalès, 1880)	Acanthopathes	Aphanipathidae	Antipatharia	Anthozoa	Cnidaria
Elatopathes abietina (Pourtalès, 1874)	Aphanipathes	Aphanipathidae	Antipatharia	Anthozoa	Cnidaria
Aphanipathes pedata (Gray, 1857)	Aphanipathes	Aphanipathidae	Antipatharia	Anthozoa	Cnidaria
Aphanipathes salix (Pourtalès, 1880)	Aphanipathes	Aphanipathidae	Antipatharia	Anthozoa	Cnidaria
Distichopathes disticha Opresko, 2004	Distichopathes	Aphanipathidae	Antipatharia	Anthozoa	Cnidaria
Elatopathes abietina (Pourtalès, 1874)	Elatopathes	Aphanipathidae	Antipatharia	Anthozoa	Cnidaria
Cladopathidae 1	Cladopathidae 1	Cladopathidae	Antipatharia	Anthozoa	Cnidaria
Plumapathes pennacea (Pallas, 1766)	Plumapathes	Myriopathidae	Antipatharia	Anthozoa	Cnidaria
Tanacetipathes barbadensis (Brook, 1889)	Tanacetipathes	Myriopathidae	Antipatharia	Anthozoa	Cnidaria
Tanacetipathes hirta (Gray, 1857)	Tanacetipathes	Myriopathidae	Antipatharia	Anthozoa	Cnidaria
Tanacetipathes tanacetum (Pourtalès, 1880)	Tanacetipathes	Myriopathidae	Antipatharia	Anthozoa	Cnidaria
Tanacetipathes thamnea (Warner, 1981)	Tanacetipathes	Myriopathidae	Antipatharia	Anthozoa	Cnidaria
Abyssopathes lyra (Brook, 1889)	Abyssopathes	Schizopathidae	Antipatharia	Anthozoa	Cnidaria
Bathypathes alternata Brook, 1889	Bathypathes	Schizopathidae	Antipatharia	Anthozoa	Cnidaria
Bathypathes patula Brook, 1889	Bathypathes	Schizopathidae	Antipatharia	Anthozoa	Cnidaria
Bathypathes seculata Opresko, 2005	Bathypathes	Schizopathidae	Antipatharia	Anthozoa	Cnidaria
Bathypathes sp.	Bathypathes	Schizopathidae	Antipatharia	Anthozoa	Cnidaria
Parantipathes larix (Esper, 1788)	Parantipathes	Schizopathidae	Antipatharia	Anthozoa	Cnidaria
Parantipathes sp.	Parantipathes	Schizopathidae	Antipatharia	Anthozoa	Cnidaria
Parantipathes tetrasticha (Pourtalès, 1868)	Parantipathes	Schizopathidae	Antipatharia	Anthozoa	Cnidaria
Schizopathes affinis Brook, 1889	Schizopathes	Schizopathidae	Antipatharia	Anthozoa	Cnidaria
Stichopathes ?	Schizopathes	Schizopathidae	Antipatharia	Anthozoa	Cnidaria
Stichopathes sp.	Schizopathes	Schizopathidae	Antipatharia	Anthozoa	Cnidaria
Taxipathes recta Brook, 1889	Taxipathes	Schizopathidae	Antipatharia	Anthozoa	Cnidaria
Stylopathes adinocrada Opresko, 2006	Stylopathes	Stylopathidae	Antipatharia	Anthozoa	Cnidaria
Stylopathes americana (Duchassaing & Michelotti, 1860)	Stylopathes	Stylopathidae	Antipatharia	Anthozoa	Cnidaria
Stylopathes columnaris (Duchassaing, 1870)	Stylopathes	Stylopathidae	Antipatharia	Anthozoa	Cnidaria
Coenocyathus parvulus (Cairns, 1979)	Coenocyathus	Caryophylliidae	Scleractinia	Anthozoa	Cnidaria
Coenosmilia arbuscula Pourtalès, 1874	Coenosmilia	Caryophylliidae	Scleractinia	Anthozoa	Cnidaria
Crispatotrochus cornu (Moseley, 1881)	Crispatotrochus	Caryophylliidae	Scleractinia	Anthozoa	Cnidaria
Dasmosmilia lymani (Pourtalès, 1871)	Dasmosmilia	Caryophylliidae	Scleractinia	Anthozoa	Cnidaria
Dasmosmilia sp.	Dasmosmilia	Caryophylliidae	Scleractinia	Anthozoa	Cnidaria
Deltocyathus calcar Pourtalès, 1874	Deltocyathus	Caryophylliidae	Scleractinia	Anthozoa	Cnidaria
Deltocyathus eccentricus Cairns, 1979	Deltocyathus	Caryophylliidae	Scleractinia	Anthozoa	Cnidaria
Deltocyathus italicus (Michelotti, 1838)	Deltocyathus	Caryophylliidae	Scleractinia	Anthozoa	Cnidaria
Deltocyathus moseleyi Cairns, 1979	Deltocyathus	Caryophylliidae	Scleractinia	Anthozoa	Cnidaria
Lophelia pertusa (Linnaeus, 1758)	Lophelia	Caryophylliidae	Scleractinia	Anthozoa	Cnidaria
Oxysmilia rotundifolia (Milne Edwards & Haime, 1848)	Oxysmilia	Caryophylliidae	Scleractinia	Anthozoa	Cnidaria
Paracyathus pulchellus (Philippi, 1842)	Paracyathus	Caryophylliidae	Scleractinia	Anthozoa	Cnidaria
Phacelocyathus flos (Pourtalès, 1878)	Phacelocyathus	Caryophylliidae	Scleractinia	Anthozoa	Cnidaria
Polycyathus sp.	Polycyathus	Caryophylliidae	Scleractinia	Anthozoa	Cnidaria
Rhizosmilia maculata (Pourtalès, 1874)	Rhizosmilia	Caryophylliidae	Scleractinia	Anthozoa	Cnidaria
Solenosmilia variabilis Duncan, 1873	Solenosmilia	Caryophylliidae	Scleractinia	Anthozoa	Cnidaria
Stephanocyathus (Odontocyathus) coronatus (Pourtalès, 1867)	Stephanocyathus	Caryophylliidae	Scleractinia	Anthozoa	Cnidaria
Stephanocyathus (Stephanocyathus) diadema (Moseley, 1876)	Stephanocyathus	Caryophylliidae	Scleractinia	Anthozoa	Cnidaria
Stephanocyathus (Stephanocyathus) laevifundus Cairns, 1977	Stephanocyathus	Caryophylliidae	Scleractinia	Anthozoa	Cnidaria
Stephanocyathus (Stephanocyathus) paliferus Cairns, 1977	Stephanocyathus	Caryophylliidae	Scleractinia	Anthozoa	Cnidaria
Tethocyathus variabilis Cairns, 1979	Tethocyathus	Caryophylliidae	Scleractinia	Anthozoa	Cnidaria
Thalamophyllia riisei (Duchassaing & Michelotti, 1864)	Thalamophyllia	Caryophylliidae	Scleractinia	Anthozoa	Cnidaria
Trochocyathus (Trochocyathus) fossulus Cairns, 1979	Trochocyathus	Caryophylliidae	Scleractinia	Anthozoa	Cnidaria
Trochocyathus (Trochocyathus) rawsonii Pourtalès, 1874	Trochocyathus	Caryophylliidae	Scleractinia	Anthozoa	Cnidaria
Trochocyathus B	Trochocyathus	Caryophylliidae	Scleractinia	Anthozoa	Cnidaria
Balanophyllia (Balanophyllia) bayeri Cairns, 1979	Balanophyllia	Dendrophylliidae	Scleractinia	Anthozoa	Cnidaria
Balanophyllia (Balanophyllia) cyathoides (Pourtalès, 1871)	Balanophyllia	Dendrophylliidae	Scleractinia	Anthozoa	Cnidaria
Balanophyllia (Balanophyllia) dineta Cairns, 1977	Balanophyllia	Dendrophylliidae	Scleractinia	Anthozoa	Cnidaria
Balanophyllia (Balanophyllia) palifera Pourtalès, 1878	Balanophyllia	Dendrophylliidae	Scleractinia	Anthozoa	Cnidaria
Balanophyllia (Balanophyllia) wellsi Cairns, 1977	Balanophyllia	Dendrophylliidae	Scleractinia	Anthozoa	Cnidaria
Balanophyllia (Eupsammia) caribbeana Cairns, 1977	Balanophyllia	Dendrophylliidae	Scleractinia	Anthozoa	Cnidaria
Balanophyllia (Eupsammia) pittieri Vaughan, 1919	Balanophyllia	Dendrophylliidae	Scleractinia	Anthozoa	Cnidaria
Balanophyllia sp.	Balanophyllia	Dendrophylliidae	Scleractinia	Anthozoa	Cnidaria
Bathypsammia fallosocialis Squires, 1959	Bathypsammia	Dendrophylliidae	Scleractinia	Anthozoa	Cnidaria
Cladopsammia manuelensis (Chevalier, 1966)	Cladopsammia	Dendrophylliidae	Scleractinia	Anthozoa	Cnidaria
Dendrophyllia alternata Pourtalès, 1880	Dendrophyllia	Dendrophylliidae	Scleractinia	Anthozoa	Cnidaria
Dendrophyllia sp. A	Dendrophyllia	Dendrophylliidae	Scleractinia	Anthozoa	Cnidaria
Eguchipsammia cornucopia (Pourtalès, 1871)	Eguchipsammia	Dendrophylliidae	Scleractinia	Anthozoa	Cnidaria
Eguchipsammia gaditana (Duncan, 1873)	Eguchipsammia	Dendrophylliidae	Scleractinia	Anthozoa	Cnidaria
Eguchipsammia strigosa Cairns, 2000	Eguchipsammia	Dendrophylliidae	Scleractinia	Anthozoa	Cnidaria
Enallopsammia rostrata (Pourtalès, 1878)	Enallopsammia	Dendrophylliidae	Scleractinia	Anthozoa	Cnidaria
Rhizosmilia gerdae Cairns, 1978	Rhizosmilia	Dendrophylliidae	Scleractinia	Anthozoa	Cnidaria
Cladocora debilis Milne Edwards & Haime, 1849	Cladocora	Faviidae	Scleractinia	Anthozoa	Cnidaria
Manicina areolata (Linnaeus, 1758)	Manicina	Faviidae	Scleractinia	Anthozoa	Cnidaria
Manicina sp.	Manicina	Faviidae	Scleractinia	Anthozoa	Cnidaria
Montastraea cavernosa (Linnaeus, 1767)	Montastraea	Faviidae	Scleractinia	Anthozoa	Cnidaria
Montastraea sp.	Montastraea	Faviidae	Scleractinia	Anthozoa	Cnidaria
Flabellum (Ulocyathus) macandrewi Gray, 1849	Flabellum	Flabellidae	Scleractinia	Anthozoa	Cnidaria
Flabellum (Ulocyathus) moseleyi Pourtalès, 1880	Flabellum	Flabellidae	Scleractinia	Anthozoa	Cnidaria
Javania cailleti (Duchassaing & Michelotti, 1864)	Javania	Flabellidae	Scleractinia	Anthozoa	Cnidaria
Polymyces fragilis (Pourtalès, 1868)	Polymyces	Flabellidae	Scleractinia	Anthozoa	Cnidaria
Fungiacyathus (Bathyactis) crispus (Pourtalès, 1871)	Fungiacyathus	Fungiacyathidae	Scleractinia	Anthozoa	Cnidaria
Fungiacyathus (Bathyactis) marenzelleri (Vaughan, 1906)	Fungiacyathus	Fungiacyathidae	Scleractinia	Anthozoa	Cnidaria
Fungiacyathus (Bathyactis) symmetricus (Pourtalès, 1871)	Fungiacyathus	Fungiacyathidae	Scleractinia	Anthozoa	Cnidaria
Fungiacyathus (Fungiacyathus) pusillus (De Pourtalès, 1868)	Fungiacyathus	Fungiacyathidae	Scleractinia	Anthozoa	Cnidaria
Guynia annulata Duncan, 1872	Guynia	Guyniidae	Scleractinia	Anthozoa	Cnidaria
Isophyllia rigida (Dana, 1848)	Isophyllastraea	Mussidae	Scleractinia	Anthozoa	Cnidaria
Isophyllia sp.	Isophyllia	Mussidae	Scleractinia	Anthozoa	Cnidaria
Madrepora oculata Linnaeus, 1758	Madrepora	Oculinidae	Scleractinia	Anthozoa	Cnidaria
Oculina diffusa Lamarck, 1816	Oculina	Oculinidae	Scleractinia	Anthozoa	Cnidaria
Oculina sp.	Oculina	Oculinidae	Scleractinia	Anthozoa	Cnidaria
Madracis asperula Milne Edwards & Haime, 1849	Madracis	Pocilloporidae	Scleractinia	Anthozoa	Cnidaria
Madracis decactis (Lyman, 1859)	Madracis	Pocilloporidae	Scleractinia	Anthozoa	Cnidaria
Madracis formosa Wells, 1973	Madracis	Pocilloporidae	Scleractinia	Anthozoa	Cnidaria
Madracis myriaster (Milne Edwards & Haime, 1849)	Madracis	Pocilloporidae	Scleractinia	Anthozoa	Cnidaria
Madracis pharensis (Heller, 1868)	Madracis	Pocilloporidae	Scleractinia	Anthozoa	Cnidaria
Madracis sp.	Madracis	Pocilloporidae	Scleractinia	Anthozoa	Cnidaria
Astrangia poculata (Ellis & Solander, 1786)	Astrangia	Rhizangiidae	Scleractinia	Anthozoa	Cnidaria
Astrangia solitaria (Le Sueur, 1818)	Astrangia	Rhizangiidae	Scleractinia	Anthozoa	Cnidaria
Astrangia sp.	Astrangia	Rhizangiidae	Scleractinia	Anthozoa	Cnidaria
Pourtalocyathus hispidus (Pourtalès, 1878)	Pourtalocyathus	Schizocyathidae	Scleractinia	Anthozoa	Cnidaria
Stenocyathus vermiformis (Pourtalès, 1868)	Stenocyathus	Stenocyathidae	Scleractinia	Anthozoa	Cnidaria
Crypthelia glossopoma Cairns, 1986	Crypthelia	Stylasteridae	Anthoathecatae	Hidrozoa	Cnidaria
Crypthelia peircei Pourtalès, 1867	Crypthelia	Stylasteridae	Anthoathecatae	Hidrozoa	Cnidaria
Arbacia punctulata (Lamarck, 1816)	Arbacia	Arbaciidae	Arbacioida	Echinoidea	Echinodermata
Coelopleurus floridanus A. Agassiz, 1872	Coelopleurus	Arbaciidae	Arbacioida	Echinoidea	Echinodermata
Habrocidaris scutata (A. Agassiz, 1880)	Habrocidaris	Arbaciidae	Arbacioida	Echinoidea	Echinodermata
Podocidaris sculpta A. Agassiz, 1869	Podocidaris	Arbaciidae	Arbacioida	Echinoidea	Echinodermata
Eurhodia relicta Mooi, 1990	Eurhodia	Cassidulidae	Cassiduloida	Echinoidea	Echinodermata
Conolampas sigsbei (A. Agassiz, 1878)	Conolampas	Echinolampadidae	Cassiduloida	Echinoidea	Echinodermata
Echinolampas depressa Gray, 1851	Echinolampas	Echinolampadidae	Cassiduloida	Echinoidea	Echinodermata
Calocidaris micans (Mortensen, 1903)	Calocidaris	Cidaridae	Cidaroida	Echinoidea	Echinodermata
Cidaris abyssicola (A. Agassiz, 1869)	Cidaris	Cidaridae	Cidaroida	Echinoidea	Echinodermata
Cidaris blakei (A. Agassiz, 1878)	Cidaris	Cidaridae	Cidaroida	Echinoidea	Echinodermata
Cidaris rugosa (H.L. Clark, 1907)	Cidaris	Cidaridae	Cidaroida	Echinoidea	Echinodermata
Eucidaris tribuloides (Lamarck, 1816)	Eucidaris	Cidaridae	Cidaroida	Echinoidea	Echinodermata
Histocidaris nuttingi Mortensen, 1926	Histocidaris	Cidaridae	Cidaroida	Echinoidea	Echinodermata
Histocidaris sharreri (A. Agassiz, 1880)	Histocidaris	Cidaridae	Cidaroida	Echinoidea	Echinodermata
Histocidaris purpurata (Thomson, 1872)	Histocidaris	Cidaridae	Cidaroida	Echinoidea	Echinodermata
Stereocidaris ingolfiana Mortensen, 1903	Stereocidaris	Cidaridae	Cidaroida	Echinoidea	Echinodermata
Stylocidaris affinis (Philippi, 1845)	Stylocidaris	Cidaridae	Cidaroida	Echinoidea	Echinodermata
Stylocidaris lineata Mortensen, 1910	Stylocidaris	Cidaridae	Cidaroida	Echinoidea	Echinodermata
Tretocidaris bartletti (A. Agassiz, 1880)	Tretocidaris	Cidaridae	Cidaroida	Echinoidea	Echinodermata
Clypeaster chesheri Serafy, 1970	Clypeaster	Clypeasteridae	Clypeasteroida	Echinoidea	Echinodermata
Clypeaster cyclopilus H.L. Clark, 1941	Clypeaster	Clypeasteridae	Clypeasteroida	Echinoidea	Echinodermata
Clypeaster euclastus H.L. Clark, 1941	Clypeaster	Clypeasteridae	Clypeasteroida	Echinoidea	Echinodermata
Clypeaster lamprus H.L. Clark, 1914	Clypeaster	Clypeasteridae	Clypeasteroida	Echinoidea	Echinodermata
Clypeaster ravenelii (A. Agassiz, 1869)	Clypeaster	Clypeasteridae	Clypeasteroida	Echinoidea	Echinodermata
Clypeaster rosaceus (Linnaeus, 1758)	Clypeaster	Clypeasteridae	Clypeasteroida	Echinoidea	Echinodermata
Clypeaster sp.	Clypeaster	Clypeasteridae	Clypeasteroida	Echinoidea	Echinodermata
Echinocyamus grandiporus Mortensen, 1907	Echinocyamus	Echioncyamidae	Clypeasteroida	Echinoidea	Echinodermata
Echinocyamus macrostomus Mortensen, 1907	Echinocyamus	Echioncyamidae	Clypeasteroida	Echinoidea	Echinodermata
Aspidodiadema jacobyi A. Agassiz, 1880	Aspidodiadema	Aspidodiadematidae	Diadematoida	Echinoidea	Echinodermata
Plesiodiadema antillarum (A. Agassiz, 1880)	Plesiodiadema	Aspidodiadematidae	Diadematoida	Echinoidea	Echinodermata
Astropyga magnifica A.H. Clark, 1934	Astropyga	Diadematidae	Diadematoida	Echinoidea	Echinodermata
Centrostephanus longispinus rubricingulus H.L. Clark, 1921	Centrostephanus	Diadematidae	Diadematoida	Echinoidea	Echinodermata
Gracilechinus gracilis (A. Agassiz, 1869)	Gracilechinus	Echinidae	Echinoida	Echinoidea	Echinodermata
Araeosoma belli Mortensen, 1903	Araeosoma	Echinothuriidae	Echinothurioida	Echinoidea	Echinodermata
Araeosoma fenestratum (Thomson, 1872)	Araeosoma	Echinothuriidae	Echinothurioida	Echinoidea	Echinodermata
Hygrosoma petersii (A. Agassiz, 1880)	Hygrosoma	Echinothuriidae	Echinothurioida	Echinoidea	Echinodermata
Phormosoma placenta placenta Thomson, 1872	Phormosoma	Phormosomatidae	Echinothurioida	Echinoidea	Echinodermata
Phormosoma placenta sigsbei A. Agassiz, 1880	Phormosoma	Phormosomatidae	Echinothurioida	Echinoidea	Echinodermata
Phormosoma sp.	Phormosoma	Phormosomatidae	Echinothurioida	Echinoidea	Echinodermata
Sperosoma antillense Mortensen, 1934	Sperosoma	Echinothuriidae	Echinothurioida	Echinoidea	Echinodermata
Pourtalesia sp.	Pourtalesia	Pourtalesiidae	Holasteroida	Echinoidea	Echinodermata
Plexechinus hirsutus Mortensen, 1905	Plexechinus	Plexechinidae	Holasteroida	Echinoidea	Echinodermata
Echinoneus cyclostomus Leske, 1778	Echinoneus	Echinoneidae	Echinoneoida	Echinoidea	Echinodermata
Caenopedina cubensis A. Agassiz, 1869	Caenopedina	Pedinidae	Pedinoida	Echinoidea	Echinodermata
Bathysalenia goesiana (Lovén, 1874)	Salenia	Saleniidae	Salenioida	Echinoidea	Echinodermata
Salenocidaris profundi (Duncan, 1877)	Salenocidaris	Saleniidae	Salenioida	Echinoidea	Echinodermata
Salenocidaris varispina A. Agassiz, 1869	Salenocidaris	Saleniidae	Salenioida	Echinoidea	Echinodermata
Aceste bellidifera Thomson, 1877	Aceste	Schizasteridae	Spatangoida	Echinoidea	Echinodermata
Heterobrissus hystrix (A. Agassiz, 1880)	Heterobrissus	Paleopneustina incertae sedis B	Spatangoida	Echinoidea	Echinodermata
Linopneustes longispinus (A. Agassiz, 1878)	Linopneustes	Eurypatagidae	Spatangoida	Echinoidea	Echinodermata
Palaeobrissus hilgardi A. Agassiz, 1880	Palaeobrissus	Palaeotropidae	Spatangoida	Echinoidea	Echinodermata
Paleopneustes cristatus A. Agassiz, 1873	Paleopneustes	Paleopneustidae	Spatangoida	Echinoidea	Echinodermata
Paleopneustes tholoformis Chesher, 1968	Paleopneustes	Paleopneustidae	Spatangoida	Echinoidea	Echinodermata
Brissopsis atlantica Mortensen, 1907	Brissopsis	Brissidae	Spatangoida	Echinoidea	Echinodermata
Brissopsis elongata Mortensen, 1907	Brissopsis	Brissidae	Spatangoida	Echinoidea	Echinodermata
Brissopsis atlantica mediterranea Mortensen, 1913	Brissopsis	Brissidae	Spatangoida	Echinoidea	Echinodermata
Brissopsis sp.	Brissopsis	Brissidae	Spatangoida	Echinoidea	Echinodermata
Meoma ventricosa (Lamarck, 1816)	Meoma	Brissidae	Spatangoida	Echinoidea	Echinodermata
Plagiobrissus grandis (Gmelin, 1791)	Plagiobrissus	Brissidae	Spatangoida	Echinoidea	Echinodermata
Plethotaenia spatangoides (A. Agassiz, 1883)	Plethotaenia	Spatangidae	Spatangoida	Echinoidea	Echinodermata
Holanthus expergitus (Lovén, 1871)	Holanthus	Hemiasteridae	Spatangoida	Echinoidea	Echinodermata
Araeolampas atlantica Serafy, 1974	Araeolampas	Loveniidae	Spatangoida	Echinoidea	Echinodermata
Homolampas fragilis (A. Agassiz, 1869)	Homolampas	Maretiidae	Spatangoida	Echinoidea	Echinodermata
Agassizia excentrica A. Agassiz, 1869	Agassizia	Prenasteridae	Spatangoida	Echinoidea	Echinodermata
Hypselaster limicolus (A. Agassiz, 1878)	Hypselaster	Schizasteridae	Spatangoida	Echinoidea	Echinodermata
Schizaster doederleini (Chesher, 1972)	Schizaster	Schizasteridae	Spatangoida	Echinoidea	Echinodermata
Schizaster floridiensis (Kier & Grant, 1965)	Schizaster	Schizasteridae	Spatangoida	Echinoidea	Echinodermata
Schizaster orbignyanus A. Agassiz, 1880	Schizaster	Schizasteridae	Spatangoida	Echinoidea	Echinodermata
Genocidaris maculata A. Agassiz, 1869	Genocidaris	Trigonocidaridae	Temnopleuroida	Echinoidea	Echinodermata
Trigonocidaris albida A. Agassiz, 1869	Trigonocidaris	Trigonocidaridae	Temnopleuroida	Echinoidea	Echinodermata
Lytechinus euerces H.L. Clark, 1912	Lytechinus	Toxopneustidae	Temnopleuroida	Echinoidea	Echinodermata
Lytechinus sp.	Lytechinus	Toxopneustidae	Temnopleuroida	Echinoidea	Echinodermata
Lytechinus williamsi Chesher, 1968	Lytechinus	Toxopneustidae	Temnopleuroida	Echinoidea	Echinodermata
Pseudoboletia occidentalis H.L. Clark, 1921	Pseudoboletia	Toxopneustidae	Temnopleuroida	Echinoidea	Echinodermata
Tripneustes ventricosus (Lamarck, 1816)	Tripneustes	Toxopneustidae	Temnopleuroida	Echinoidea	Echinodermata
Brisinga costata Verrill, 1884	Brisinga	Brisingidae	Brisingida	Asteroidea	Echinodermata
Novodinia sp.	Novodinia	Brisingidae	Brisingida	Asteroidea	Echinodermata
Novodinia americana (Verrill, 1880)	Novodinia	Brisingidae	Brisingida	Asteroidea	Echinodermata
Stegnobrisinga splendens H.L. Clark, 1926	Stegnobrisinga	Brisingidae	Brisingida	Asteroidea	Echinodermata
Freyastera tuberculata (Sladen, 1889)	Freyastera	Freyellidae	Brisingida	Asteroidea	Echinodermata
Freyella microspina Verrill, 1894	Freyella	Freyellidae	Brisingida	Asteroidea	Echinodermata
Sclerasterias contorta (Perrier, 1881)	Sclerasterias	Asteriidae	Forcipulatida	Asteroidea	Echinodermata
Stephanasterias albula (Stimpson, 1853)	Stephanasterias	Asteriidae	Forcipulatida	Asteroidea	Echinodermata
Coronaster briareus (Verrill, 1882)	Coronaster	Asteriidae	Forcipulatida	Asteroidea	Echinodermata
Doraster constellatus Downey, 1970	Doraster	Zoroasteridae	Forcipulatida	Asteroidea	Echinodermata
Cnemidaster sigsbeei (Perrier, 1884)	Cnemidaster	Zoroasteridae	Forcipulatida	Asteroidea	Echinodermata
Zoroaster fulgens Wyville Thomson, 1873	Zoroaster	Zoroasteridae	Forcipulatida	Asteroidea	Echinodermata
Benthopecten simplex (Perrier, 1881)	Benthopecten	Benthopectinidae	Notomyotida	Asteroidea	Echinodermata
Benthopecten sp.	Benthopecten	Benthopectinidae	Notomyotida	Asteroidea	Echinodermata
Cheiraster (Barbadosaster) echinulatus (Perrier, 1875)	Cheiraster	Benthopectinidae	Notomyotida	Asteroidea	Echinodermata
Cheiraster (Cheiraster) planus Verrill, 1915	Cheiraster	Benthopectinidae	Notomyotida	Asteroidea	Echinodermata
Cheiraster (Cheiraster) sepitus (Verrill, 1885)	Cheiraster	Benthopectinidae	Notomyotida	Asteroidea	Echinodermata
Cheiraster (Christopheraster) blakei A.M.Clark, 1981	Cheiraster	Benthopectinidae	Notomyotida	Asteroidea	Echinodermata
Cheiraster (Christopheraster) mirabilis (Perrier, 1881)	Cheiraster	Benthopectinidae	Notomyotida	Asteroidea	Echinodermata
Cheiraster sp.	Cheiraster	Benthopectinidae	Notomyotida	Asteroidea	Echinodermata
Astropecten alligator Perrier, 1881	Astropecten	Astropectinidae	Paxillosida	Asteroidea	Echinodermata
Astropecten americanus (Verrill, 1880)	Astropecten	Astropectinidae	Paxillosida	Asteroidea	Echinodermata
Astropecten antillensis Lütken, 1859	Astropecten	Astropectinidae	Paxillosida	Asteroidea	Echinodermata
Astropecten articulatus (Say, 1825)	Astropecten	Astropectinidae	Paxillosida	Asteroidea	Echinodermata
Astropecten cingulatus Sladen, 1883	Astropecten	Astropectinidae	Paxillosida	Asteroidea	Echinodermata
Astropecten duplicatus Gray, 1840	Astropecten	Astropectinidae	Paxillosida	Asteroidea	Echinodermata
Astropecten marginatus Gray, 1840	Astropecten	Astropectinidae	Paxillosida	Asteroidea	Echinodermata
Astropecten alligator Perrier, 1881	Astropecten	Astropectinidae	Paxillosida	Asteroidea	Echinodermata
Astropecten sp.	Astropecten	Astropectinidae	Paxillosida	Asteroidea	Echinodermata
Dytaster insignis (Perrier, 1884)	Dytaster	Astropectinidae	Paxillosida	Asteroidea	Echinodermata
Dytaster sp.	Dytaster	Astropectinidae	Paxillosida	Asteroidea	Echinodermata
Persephonaster echinulatus H.L. Clark, 1941	Persephonaster	Astropectinidae	Paxillosida	Asteroidea	Echinodermata
Persephonaster leptactis H.L. Clark, 1941	Persephonaster	Astropectinidae	Paxillosida	Asteroidea	Echinodermata
Persephonaster patagiatus (Sladen, 1889)	Persephonaster	Astropectinidae	Paxillosida	Asteroidea	Echinodermata
Persephonaster sp.	Persephonaster	Astropectinidae	Paxillosida	Asteroidea	Echinodermata
Plutonaster efflorescens (Perrier, 1884)	Plutonaster	Astropectinidae	Paxillosida	Asteroidea	Echinodermata
Psilaster andromeda florae (Verrill, 1878)	Psilaster	Astropectinidae	Paxillosida	Asteroidea	Echinodermata
Psilaster cassiope Sladen, 1889	Psilaster	Astropectinidae	Paxillosida	Asteroidea	Echinodermata
Tethyaster grandis (Verrill, 1899)	Tethyaster	Astropectinidae	Paxillosida	Asteroidea	Echinodermata
Tethyaster sp.	Tethyaster	Astropectinidae	Paxillosida	Asteroidea	Echinodermata
Tethyaster vestitus (Say, 1825)	Tethyaster	Astropectinidae	Paxillosida	Asteroidea	Echinodermata
Goniopecten demonstrans Perrier, 1881	Goniopecten	Goniopectinidae	Paxillosida	Asteroidea	Echinodermata
Prionaster elegans Verrill, 1899	Prionaster	Goniopectinidae	Paxillosida	Asteroidea	Echinodermata
Luidia alternata (Say, 1825)	Luidia	Luidiidae	Paxillosida	Asteroidea	Echinodermata
Luidia barbadensis Perrier, 1881	Luidia	Luidiidae	Paxillosida	Asteroidea	Echinodermata
Luidia clathrata (Say, 1825)	Luidia	Luidiidae	Paxillosida	Asteroidea	Echinodermata
Luidia heterozona barimae John & Clark, 1954	Luidia	Luidiidae	Paxillosida	Asteroidea	Echinodermata
Luidia ludwigi Fisher, 1906	Luidia	Luidiidae	Paxillosida	Asteroidea	Echinodermata
Luidia senegalensis (Lamark, 1816)	Luidia	Luidiidae	Paxillosida	Asteroidea	Echinodermata
Hyphalaster inermis Sladen, 1883	Hyphalaster	Porcellanasteridae	Paxillosida	Asteroidea	Echinodermata
Styracaster armatus Sladen, 1883	Styracaster	Porcellanasteridae	Paxillosida	Asteroidea	Echinodermata
Styracaster elongatus Koehler, 1907	Styracaster	Porcellanasteridae	Paxillosida	Asteroidea	Echinodermata
Thoracaster cylindratus Sladen, 1883	Thoracaster	Porcellanasteridae	Paxillosida	Asteroidea	Echinodermata
Radiaster elegans Perrier, 1881	Radiaster	Radiasteridae	Paxillosida	Asteroidea	Echinodermata
Echinaster (Othilia) guyanensis A.M. Clark, 1987	Echinaster	Echinasteridae	Spinulosida	Asteroidea	Echinodermata
Echinaster (Echinaster) modestus Perrier, 1881	Echinaster	Echinasteridae	Spinulosida	Asteroidea	Echinodermata
Echinaster sp.	Echinaster	Echinasteridae	Spinulosida	Asteroidea	Echinodermata
Henricia antillarum Perrier, 1881	Henricia	Echinasteridae	Spinulosida	Asteroidea	Echinodermata
Henricia downeyae A.M. Clark, 1987	Henricia	Echinasteridae	Spinulosida	Asteroidea	Echinodermata
Henricia sexradiata (Perrier, 1881)	Henricia	Echinasteridae	Spinulosida	Asteroidea	Echinodermata
Henricia sp.	Henricia	Echinasteridae	Spinulosida	Asteroidea	Echinodermata
Leilaster radians (Perrier, 1881)	Leilaster	Leilasteridae	Valvatida	Asteroidea	Echinodermata
Stegnaster wesseli (Perrier, 1875)	Stegnaster	Asterinidae	Valvatida	Asteroidea	Echinodermata
Poraniella echinulata (Perrier, 1881)	Poraniella	Asteropseidae	Valvatida	Asteroidea	Echinodermata
Chaetaster nodosus Perrier, 1875	Chaetaster	Chaetasteridae	Valvatida	Asteroidea	Echinodermata
Anthenoides piercei Perrier, 1881	Anthenoides	Goniasteridae	Valvatida	Asteroidea	Echinodermata
Apollonaster sp.	Apollonaster	Goniasteridae	Valvatida	Asteroidea	Echinodermata
Apollonaster yucatanensis Halpern, 1970	Apollonaster	Goniasteridae	Valvatida	Asteroidea	Echinodermata
Astroceramus brachyactis H.L.Clark, 1941	Astroceramus	Goniasteridae	Valvatida	Asteroidea	Echinodermata
Ceramaster grenadensis grenadensis (Perrier, 1881)	Ceramaster	Goniasteridae	Valvatida	Asteroidea	Echinodermata
Ceramaster sp.	Ceramaster	Goniasteridae	Valvatida	Asteroidea	Echinodermata
Circeaster americanus (A.H.Clark, 1916)	Circeaster	Goniasteridae	Valvatida	Asteroidea	Echinodermata
Cladaster rudis Verrill, 1899	Cladaster	Goniasteridae	Valvatida	Asteroidea	Echinodermata
Goniaster tessellatus (Lamarck, 1816)	Goniaster	Goniasteridae	Valvatida	Asteroidea	Echinodermata
Litonotaster intermedius (Perrier, 1884)	Litonotaster	Goniasteridae	Valvatida	Asteroidea	Echinodermata
Litonotaster sp.	Litonotaster	Goniasteridae	Valvatida	Asteroidea	Echinodermata
Mediaster bairdi (Verrill, 1882)	Mediaster	Goniasteridae	Valvatida	Asteroidea	Echinodermata
Mediaster pedicellaris (Perrier, 1881)	Mediaster	Goniasteridae	Valvatida	Asteroidea	Echinodermata
Nymphaster arenatus (Perrier, 1881)	Nymphaster	Goniasteridae	Valvatida	Asteroidea	Echinodermata
Paragonaster sp.	Paragonaster	Pseudarchasteridae	Valvatida	Asteroidea	Echinodermata
Pawsonaster parvus (Perrier, 1881)	Pawsonaster	Goniasteridae	Valvatida	Asteroidea	Echinodermata
Peltaster placenta (Müller & Troschel, 1842)	Peltaster	Goniasteridae	Valvatida	Asteroidea	Echinodermata
Plinthaster dentatus (Perrier, 1884)	Plinthaster	Goniasteridae	Valvatida	Asteroidea	Echinodermata
Pseudarchaster gracilis (Sladen, 1889)	Pseudarchaster	Pseudarchasteridae	Valvatida	Asteroidea	Echinodermata
Pseudarchaster parelii (Düben & Koren, 1846)	Pseudarchaster	Pseudarchasteridae	Valvatida	Asteroidea	Echinodermata
Pseudarchaster sp.	Pseudarchaster	Pseudarchasteridae	Valvatida	Asteroidea	Echinodermata
Rosaster alexandri (Perrier, 1881)	Rosaster	Goniasteridae	Valvatida	Asteroidea	Echinodermata
Copidaster lymani A.H.Clark, 1948	Copidaster	Ophidiasteridae	Valvatida	Asteroidea	Echinodermata
Linckia guildingi Gray, 1840	Linckia	Ophidiasteridae	Valvatida	Asteroidea	Echinodermata
Linckia nodosa Perrier, 1875	Linckia	Ophidiasteridae	Valvatida	Asteroidea	Echinodermata
Narcissia trigonaria Sladen, 1889	Narcissia	Ophidiasteridae	Valvatida	Asteroidea	Echinodermata
Ophidiaster alexandri Verrill, 1915	Ophidiaster	Ophidiasteridae	Valvatida	Asteroidea	Echinodermata
Ophidiaster bullisi (Downey, 1970)	Ophidiaster	Ophidiasteridae	Valvatida	Asteroidea	Echinodermata
Linckia guildingi Gray, 1840	Linckia	Ophidiasteridae	Valvatida	Asteroidea	Echinodermata
Tamaria floridae (Perrier, 1881)	Tamaria	Ophidiasteridae	Valvatida	Asteroidea	Echinodermata
Tamaria halperni Downey, 1971	Tamaria	Ophidiasteridae	Valvatida	Asteroidea	Echinodermata
Marginaster pectinatus Perrier, 1881	Marginaster	Poraniidae	Valvatida	Asteroidea	Echinodermata
Caymanostella sp.	Caymanostella	Caymanostellidae	Valvatida	Asteroidea	Echinodermata
Caymanostella spinimarginata Belyaev, 1974	Caymanostella	Caymanostellidae	Valvatida	Asteroidea	Echinodermata
Remaster palmatus (Perrier, 1881)	Remaster	Korethrasteridae	Valvatida	Asteroidea	Echinodermata
Calyptraster coa Sladen, 1882	Calyptraster	Pterasteridae	Valvatida	Asteroidea	Echinodermata
Calyptraster personatus (Perrier, 1885)	Calyptraster	Pterasteridae	Valvatida	Asteroidea	Echinodermata
cf. Hymenaster sp.	cf. Hymenaster sp.	Pterasteridae	Valvatida	Asteroidea	Echinodermata
Hymenaster pellucidus Thomson, 1873	Hymenaster	Pterasteridae	Valvatida	Asteroidea	Echinodermata
Hymenaster pergamentaceus Sladen, 1882	Hymenaster	Pterasteridae	Valvatida	Asteroidea	Echinodermata
Hymenaster sp.	Hymenaster	Pterasteridae	Valvatida	Asteroidea	Echinodermata
Pteraster abyssorum (Verrill, 1895)	Pteraster	Pterasteridae	Valvatida	Asteroidea	Echinodermata
Pteraster caribbaeus Perrier, 1881	Pteraster	Pterasteridae	Valvatida	Asteroidea	Echinodermata
Pteraster sp.	Pteraster	Pterasteridae	Valvatida	Asteroidea	Echinodermata
Pterasteridae	Pterasteridae	Pterasteridae	Valvatida	Asteroidea	Echinodermata
Solaster notophrynus Downey, 1971	Solaster	Solasteridae	Valvatida	Asteroidea	Echinodermata
Conocrinus lofotensis (Sars, 1868)	Rhizocrinus	Bathycrinidae	Bourgueticrinida	Crinoidea	Echinodermata
Atelecrinus balanoides Carpenter, 1881	Atelecrinus	Atelecrinidae	Comatulida	Crinoidea	Echinodermata
Atelecrinus sp.	Atelecrinus	Atelecrinidae	Comatulida	Crinoidea	Echinodermata
Crinometra brevipinna (Pourtalès, 1868)	Crinometra	Charitometridae	Comatulida	Crinoidea	Echinodermata
Analcidometra armata (Pourtalès, 1869)	Analcidometra	Colobometridae	Comatulida	Crinoidea	Echinodermata
Analcidometra armata (Pourtalès, 1869)	Analcidometra	Colobometridae	Comatulida	Crinoidea	Echinodermata
Comactinia echinoptera (Müller, 1840)	Comactinia	Comasteridae	Comatulida	Crinoidea	Echinodermata
Comactinia meridionalis (L. Agassiz, 1865)	Comactinia	Comasteridae	Comatulida	Crinoidea	Echinodermata
Comactinia meridionalis meridionalis (L. Agassiz, 1865)	Comactinia	Comasteridae	Comatulida	Crinoidea	Echinodermata
Comissia venustus (AH Clark, 1909)	Leptonemaster	Comasteridae	Comatulida	Crinoidea	Echinodermata
Nemaster discoidea (Carpenter, 1888)	Nemaster	Comasteridae	Comatulida	Crinoidea	Echinodermata
Nemaster grandis AH Clark, 1909	Nemaster	Comasteridae	Comatulida	Crinoidea	Echinodermata
Davidaster rubiginosus (Pourtalès, 1869)	Nemaster	Comasteridae	Comatulida	Crinoidea	Echinodermata
Neocomatella alata (Pourtalès, 1878)	Neocomatella	Comasteridae	Comatulida	Crinoidea	Echinodermata
Neocomatella pulchella (Pourtalès, 1878)	Neocomatella	Comasteridae	Comatulida	Crinoidea	Echinodermata
Horaeometra duplex (Carpenter, 1888)	Horaeometra	Thalassometridae	Comatulida	Crinoidea	Echinodermata
Stylometra spinifera (Carpenter, 1881)	Stylometra	Thalassometridae	Comatulida	Crinoidea	Echinodermata
Tropiometra carinata (Lamarck, 1816)	Tropiometra	Tropiometridae	Comatulida	Crinoidea	Echinodermata
Zenometra columnaris (Carpenter, 1881)	Zenometra columnaris (Carpenter)	Tropiometridae	Comatulida	Crinoidea	Echinodermata
Endoxocrinus (Diplocrinus) maclearanus (Thomson, 1872)	Diplocrinus maclearanus (Thomson )	Pentacrinidae	Isocrinida	Crinoidea	Echinodermata
Endoxocrinus (Diplocrinus) maclearanus (Thomson, 1872)	Endoxocrinus maclearanus	Pentacrinidae	Isocrinida	Crinoidea	Echinodermata
Endoxocrinus (Endoxocrinus) parrae (Gervais in Guérin, 1835)	Endoxocrinus parrae	Pentacrinidae	Isocrinida	Crinoidea	Echinodermata
Neocrinus blakei (Carpenter, 1884)	Neocrinus blakei (Carpenter, 1882)	Pentacrinidae	Isocrinida	Crinoidea	Echinodermata
Neocrinus decorus (Thomson, 1864)	Neocrinus decorus	Pentacrinidae	Isocrinida	Crinoidea	Echinodermata
cf. Caryometra sp.	cf. Caryometra sp.	Antedonidae	Macrophreata	Crinoidea	Echinodermata
Hypalometra defecta (Carpenter, 1888)	Hypalometra defecta (Carpenter)	Antedonidae	Macrophreata	Crinoidea	Echinodermata
Trichometra cubensis (Pourtalès, 1869)	Trichometra cubensis (Pourtalès)	Antedonidae	Macrophreata	Crinoidea	Echinodermata
Monachocrinus caribbeus (A H Clark, 1908)	Monachocrinus caribbeus (Clark)	Bathycrinidae	Millericrinida	Crinoidea	Echinodermata
Democrinus brevis (A H Clark, 1909)	Democrinus brevis (Clark)	Bourgueticrinidae	Bourgueticrinida	Crinoidea	Echinodermata
Democrinus conifer (A H Clark, 1909)	Democrinus conifer	Bourgueticrinidae	Bourgueticrinida	Crinoidea	Echinodermata
Democrinus rawsonii (Pourtalès, 1874)	Democrinus rawsoni (Pourtalès)	Bourgueticrinidae	Bourgueticrinida	Crinoidea	Echinodermata
Democrinus sp.	Democrinus sp.	Bourgueticrinidae	Bourgueticrinida	Crinoidea	Echinodermata
Bathyphytophilus caribaeus Moskalev, 1978	Bathyphytophilus	Bathyphytophilidae	Archaeogastropoda	Gastropoda	Mollusca
Calliostoma argentum Quinn, 1992	Calliostoma	Calliostomatidae	Archaeogastropoda	Gastropoda	Mollusca
Calliostoma alternum Quinn, 1992	Calliostoma	Calliostomatidae	Archaeogastropoda	Gastropoda	Mollusca
Calliostoma axelolssoni Quinn, 1992	Calliostoma	Calliostomatidae	Archaeogastropoda	Gastropoda	Mollusca
Calliostoma barbouri Clench & Aguayo, 1946	Calliostoma	Calliostomatidae	Archaeogastropoda	Gastropoda	Mollusca
Calliostoma sp.	Calliostoma	Calliostomatidae	Archaeogastropoda	Gastropoda	Mollusca
Calliostoma cnidophilum Quinn, 1992	Calliostoma	Calliostomatidae	Archaeogastropoda	Gastropoda	Mollusca
Calliostoma echinatum Dall, 1881	Calliostoma	Calliostomatidae	Archaeogastropoda	Gastropoda	Mollusca
Calliostoma hirtum Quinn, 1992	Calliostoma	Calliostomatidae	Archaeogastropoda	Gastropoda	Mollusca
Calliostoma sp.2	Calliostoma	Calliostomatidae	Archaeogastropoda	Gastropoda	Mollusca
Calliostoma sp.3	Calliostoma	Calliostomatidae	Archaeogastropoda	Gastropoda	Mollusca
Calliostoma springeri (Clench & Turner, 1960)	Calliostoma	Calliostomatidae	Archaeogastropoda	Gastropoda	Mollusca
Cocculinidae	Cocculinidae	Cocculinidae	Archaeogastropoda	Gastropoda	Mollusca
Macleaniella moskalevi Leal & Harasewych, 1999	Macleaniella	Cocculinidae	Archaeogastropoda	Gastropoda	Mollusca
Fedikovella sp.	Fedikovella	Cocculinidae	Archaeogastropoda	Gastropoda	Mollusca
Fissurellidae	Fissurellidae	Fissurellidae	Archaeogastropoda	Gastropoda	Mollusca
Haliotis pourtalesii Dall, 1881	Haliotis	Haliotidae	Archaeogastropoda	Gastropoda	Mollusca
Entemnotrochus adansonianus (Crosse & P. Fischer, 1861)	Entemnotrochus	Pleurotomariidae	Archaeogastropoda	Gastropoda	Mollusca
Perotrochus amabilis (Bayer, 1963)	Perotrochus	Pleurotomariidae	Archaeogastropoda	Gastropoda	Mollusca
Perotrochus quoyanus (P. Fischer & Bernardi, 1856)	Perotrochus	Pleurotomariidae	Archaeogastropoda	Gastropoda	Mollusca
Hadroconus altus (Watson, 1879)	Hadroconus	Seguenziidae	Archaeogastropoda	Gastropoda	Mollusca
Fluxinella discula (Dall, 1889)	Fluxinella	Seguenziidae	Archaeogastropoda	Gastropoda	Mollusca
Hadroconus watsoni (Dall, 1927)	Hadroconus	Seguenziidae	Archaeogastropoda	Gastropoda	Mollusca
Quinnia ionica (Watson, 1878)	Quinnia	Seguenziidae	Archaeogastropoda	Gastropoda	Mollusca
Thelyssa callisto F. M. Bayer, 1971	Thelyssa	Seguenziidae	Archaeogastropoda	Gastropoda	Mollusca
Calliotropis actinophora (Dall, 1890)	Calliotropis	Chilodontidae	Archaeogastropoda	Gastropoda	Mollusca
Calliotropis calatha (Dall, 1927)	Calliotropis	Chilodontidae	Archaeogastropoda	Gastropoda	Mollusca
Calliotropis lissocona (Dall, 1881)	Calliotropis	Chilodontidae	Archaeogastropoda	Gastropoda	Mollusca
Calliotropis rhysa (Watson, 1879)	Calliotropis	Chilodontidae	Archaeogastropoda	Gastropoda	Mollusca
Callogaza watsoni Dall, 1881	Callogaza	Trochidae	Archaeogastropoda	Gastropoda	Mollusca
Dentistyla asperrima (Dall, 1881)	Dentistyla	Trochidae	Archaeogastropoda	Gastropoda	Mollusca
Dentistyla sp.	Dentistyla	Trochidae	Archaeogastropoda	Gastropoda	Mollusca
Gaza fischeri Dall, 1889	Gaza	Trochidae	Archaeogastropoda	Gastropoda	Mollusca
Gaza olivacea Quinn, 1991	Gaza	Trochidae	Archaeogastropoda	Gastropoda	Mollusca
Gaza sp.	Gaza	Trochidae	Archaeogastropoda	Gastropoda	Mollusca
Gaza superba (Dall, 1881)	Gaza	Trochidae	Archaeogastropoda	Gastropoda	Mollusca
Lamellitrochus sp.	Lamellitrochus	Trochidae	Archaeogastropoda	Gastropoda	Mollusca
Lamellitrochus lamellosus (Verrill & S. Smith [in Verrill], 1880)	Lamellitrochus	Trochidae	Archaeogastropoda	Gastropoda	Mollusca
Suavotrochus lubricus (Dall, 1881)	Suavotrochus	Trochidae	Archaeogastropoda	Gastropoda	Mollusca
Solariella multirestis Quinn, 1979	Solariella	Trochidae	Archaeogastropoda	Gastropoda	Mollusca
Trochidae no id.	Trochidae	Trochidae	Archaeogastropoda	Gastropoda	Mollusca
Arene briareus (Dall, 1881)	Arene	Areneidae	Archaeogastropoda	Gastropoda	Mollusca
Turbo castanea Gmelin, 1791	Turbo	Turbinidae	Archaeogastropoda	Gastropoda	Mollusca
Bandabyssia sp.	Bandabyssia	Pseudococculinidae	Archaeogastropoda	Gastropoda	Mollusca
Melampus sp.	Melampus	Ellobiidae	Archaeopulmonata	Gastropoda	Mollusca
Architectonica peracuta (Dall, 1889)	Architectonica	Architectonicidae	Heterostropha	Gastropoda	Mollusca
Antillophos candeanus (d'Orbigny, 1842)	Antillophos	Buccinidae	Neogastropoda	Gastropoda	Mollusca
Antillophos sp.	Antillophos	Buccinidae	Neogastropoda	Gastropoda	Mollusca
Colubraria sp.	Colubraria	Buccinidae	Neogastropoda	Gastropoda	Mollusca
Antillophos beauii (P. Fischer & Bernardi, 1857)	Antillophos	Buccinidae	Neogastropoda	Gastropoda	Mollusca
Gerdiella cingulata Olsson & Bayer, 1973	Gerdiella	Cancellaridae	Neogastropoda	Gastropoda	Mollusca
Carinaria lamarckii Blainville, 1817	Carinaria	Carinariidae	Neogastropoda	Gastropoda	Mollusca
Fulgurofusus brayi (Clench, 1959)	Fulgurofusus	Columbariidae	Neogastropoda	Gastropoda	Mollusca
Columbellidae no id.	Columbellidae	Columbellidae	Neogastropoda	Gastropoda	Mollusca
Bathytoma sp.	Bathytoma	Conidae	Neogastropoda	Gastropoda	Mollusca
Conidae no id.	Conidae	Conidae	Neogastropoda	Gastropoda	Mollusca
Conus cancellatus Hwass in Bruguière, 1792	Conus	Conidae	Neogastropoda	Gastropoda	Mollusca
Conasprella centurio (Born, 1778)	Conus	Conidae	Neogastropoda	Gastropoda	Mollusca
Conus consobrinus Sowerby, 1850	Conus	Conidae	Neogastropoda	Gastropoda	Mollusca
Conus sp.	Conus	Conidae	Neogastropoda	Gastropoda	Mollusca
Conus ermineus Born, 1778	Conus	Conidae	Neogastropoda	Gastropoda	Mollusca
Conasprella guyanensis (Van Mol, 1973)	Conus	Conidae	Neogastropoda	Gastropoda	Mollusca
Conasprella jaspidea (Gmelin, 1791)	Conus	Conidae	Neogastropoda	Gastropoda	Mollusca
Conus mappa [Lightfoot], 1786	Conus	Conidae	Neogastropoda	Gastropoda	Mollusca
Conasprella mazei (Deshayes, 1874)	Conus	Conidae	Neogastropoda	Gastropoda	Mollusca
Conus sp.2	Conus	Conidae	Neogastropoda	Gastropoda	Mollusca
Conus attenuatus Reeve, 1844	Conus	Conidae	Neogastropoda	Gastropoda	Mollusca
Conus villepinii P. Fischer & Bernardi, 1857	Conus	Conidae	Neogastropoda	Gastropoda	Mollusca
Belomitra pacifica (W.H. Dall, 1908)	Mangelia	Conidae	Neogastropoda	Gastropoda	Mollusca
Gymnobela bairdii (Verrill & S. Smith [in Verrill], 1884)	Gymnobela	Conidae	Neogastropoda	Gastropoda	Mollusca
Gymnobela blakeana (Dall, 1881)	Gymnobela	Conidae	Neogastropoda	Gastropoda	Mollusca
Gymnobela edgariana (Dall, 1889)	Gymnobela	Conidae	Neogastropoda	Gastropoda	Mollusca
Ithycythara lanceolata (C. B. Adams, 1850)	Ithycythara	Conidae	Neogastropoda	Gastropoda	Mollusca
Vexillum sp.	Vexillum	Costellariidae	Neogastropoda	Gastropoda	Mollusca
Persicula porcellana (Gmelin, 1791)	Persicula	Cystiscidae	Neogastropoda	Gastropoda	Mollusca
Persicula sp.	Persicula	Cystiscidae	Neogastropoda	Gastropoda	Mollusca
Stenodrillia horrenda (Watson, 1886)	Stenodrillia	Drilliidae	Neogastropoda	Gastropoda	Mollusca
Morum dennisoni (Reeve, 1842)	Morum	Harpidae	Neogastropoda	Gastropoda	Mollusca
Babelomurex dalli (Emerson & D'Attilio, 1963)	Latiaxis	Magilidae	Neogastropoda	Gastropoda	Mollusca
Marginella cloveri Rios & Matthews, 1972	Marginella	Marginellidae	Neogastropoda	Gastropoda	Mollusca
Marginellidae no id.	Marginellidae	Marginellidae	Neogastropoda	Gastropoda	Mollusca
Prunum sp.	Prunum	Marginellidae	Neogastropoda	Gastropoda	Mollusca
Volvarina avena (Kiener, 1834)	Volvarina	Marginellidae	Neogastropoda	Gastropoda	Mollusca
Babelomurex dalli (Emerson and D'Attilio, 1963)	Babelomurex	Coralliophilidae	Neogastropoda	Gastropoda	Mollusca
Coralliophila caribaea Abbott, 1958	Coralliophila	Coralliophilidae	Neogastropoda	Gastropoda	Mollusca
Coralliophila sp	Coralliophila	Coralliophilidae	Neogastropoda	Gastropoda	Mollusca
Vokesimurex cabritii (Bernardi, 1859)	Haustellum	Muricidae	Neogastropoda	Gastropoda	Mollusca
Haustellum sp.	Haustellum	Muricidae	Neogastropoda	Gastropoda	Mollusca
Vokesimurex tryoni (Hidalgo in Tryon, 1880)	Haustellum	Muricidae	Neogastropoda	Gastropoda	Mollusca
Siratus beauii (Fischer & Bernardi, 1857)	Siratus	Muricidae	Neogastropoda	Gastropoda	Mollusca
Muricidae no id.	Muricidae	Muricidae	Neogastropoda	Gastropoda	Mollusca
Paziella pazi (Crosse, 1869)	Paziella	Muricidae	Neogastropoda	Gastropoda	Mollusca
Paziella oregonia (Bullis, 1964)	Paziella	Muricidae	Neogastropoda	Gastropoda	Mollusca
Paziella petuchi (Vokes, 1992)	Paziella	Muricidae	Neogastropoda	Gastropoda	Mollusca
Timbellus phaneus (Dall, 1889)	Timbellus	Muricidae	Neogastropoda	Gastropoda	Mollusca
Siratus articulatus (Reeve, 1845)	Siratus	Muricidae	Neogastropoda	Gastropoda	Mollusca
Typhina sp.	Talityphis	Muricidae	Neogastropoda	Gastropoda	Mollusca
Trophon sp.	Trophon	Muricidae	Neogastropoda	Gastropoda	Mollusca
Nassariidae no id.	Nassariidae	Nassariidae	Neogastropoda	Gastropoda	Mollusca
Ancilla sp.	Ancilla	Olividae	Neogastropoda	Gastropoda	Mollusca
Olivella sp.	Olivella	Olividae	Neogastropoda	Gastropoda	Mollusca
Terebridae no id.	Terebridae	Terebridae	Neogastropoda	Gastropoda	Mollusca
Latiromitra meekiana (Dall, 1889)	Latiromitra	Turbinellidae	Neogastropoda	Gastropoda	Mollusca
Fulgurofusus xenismatis Harasewych, 1983	Histricosceptrum	Turbinellidae	Neogastropoda	Gastropoda	Mollusca
Cochlespira elegans (Dall, 1881)	Cochlespira	Turridae	Neogastropoda	Gastropoda	Mollusca
Cochlespira radiata (Dall, 1889)	Cochlespira	Turridae	Neogastropoda	Gastropoda	Mollusca
Crassispira sp.	Crassispira	Pseudomelatomidae	Neogastropoda	Gastropoda	Mollusca
Gemmula periscelida (Dall, 1889)	Gemmula	Turridae	Neogastropoda	Gastropoda	Mollusca
Polystira albida (G. Perry, 1811)	Polystira	Turridae	Neogastropoda	Gastropoda	Mollusca
Polystira sp.	Polystira	Turridae	Neogastropoda	Gastropoda	Mollusca
Polystira tellea (Dall, 1889)	Polystira	Turridae	Neogastropoda	Gastropoda	Mollusca
Theta spicea (Watson, 1881)	Theta	Turridae	Neogastropoda	Gastropoda	Mollusca
Turridae no id.	Turridae	Turridae	Neogastropoda	Gastropoda	Mollusca
Inodrillia dalli (Verrill & S. Smith [in Verrill], 1882)	Inodrillia	Horaiclavidae	Neogastropoda	Gastropoda	Mollusca
Leucosyrinx tenoceras (Dall, 1889)	Leucosyrinx	Pseudomelatomidae	Neogastropoda	Gastropoda	Mollusca
Vermicularia knorrii (Deshayes, 1843)	Vermicularia	Turritellidae	Neogastropoda	Gastropoda	Mollusca
Calliotectum sp.	Calliotectum	Volutidae	Neogastropoda	Gastropoda	Mollusca
Volutidae no id.	Volutidae	Volutidae	Neogastropoda	Gastropoda	Mollusca
Scaphella evelina Bayer, 1971	Scaphella	Volutidae	Neogastropoda	Gastropoda	Mollusca
Volutomitra erebus Bayer, 1971	Volutomitra	Volutomitridae	Neogastropoda	Gastropoda	Mollusca
Crucibulum sp.	Crucibulum	Calyptraeidae	Neotaenioglossa	Gastropoda	Mollusca
Bostrycapulus aculeatus (Gmelin, 1791)	Bostrycapulus	Calyptraeidae	Neotaenioglossa	Gastropoda	Mollusca
Microstelma vestale (Rehder, 1943)	Microstelma	Calyptraeidae	Neotaenioglossa	Gastropoda	Mollusca
Cheilea equestris (Linnaeus, 1758)	Cheilea	Hipponicidae	Neotaenioglossa	Gastropoda	Mollusca
Cheilea sp.	Cheilea	Hipponicidae	Neotaenioglossa	Gastropoda	Mollusca
Sconsia sp.	Sconsia	Cassidae	Neotaenioglossa	Gastropoda	Mollusca
Sconsia grayi A. Adams, 1855	Sconsia	Cassidae	Neotaenioglossa	Gastropoda	Mollusca
Eucorys bartschi (Rehder, 1943)	Eucorys	Cassidae	Neotaenioglossa	Gastropoda	Mollusca
Cassidae no id.	Oocorythidae	Oocorythidae	Neotaenioglossa	Gastropoda	Mollusca
Epitoniidae no id.	Epitoniidae	Epitoniidae	Neotaenioglossa	Gastropoda	Mollusca
Fusinus chocolatus (Okutani, 1983)	Fusinus	Fasciolariidae	Neotaenioglossa	Gastropoda	Mollusca
Fusinus dowianus Olsson, 1954	Fusinus	Fasciolariidae	Neotaenioglossa	Gastropoda	Mollusca
Ficidae no id.	Ficidae	Ficidae	Neotaenioglossa	Gastropoda	Mollusca
Ficus pellucida Deshayes, 1856	Ficus	Ficidae	Neotaenioglossa	Gastropoda	Mollusca
Malluvium sp.	Malluvium	Hipponicidae	Neotaenioglossa	Gastropoda	Mollusca
Janthina janthina (Linnaeus, 1758)	Janthina	Janthinidae	Neotaenioglossa	Gastropoda	Mollusca
Janthina pallida W. Thompson, 1840	Janthina	Janthinidae	Neotaenioglossa	Gastropoda	Mollusca
Naticidae no id.	Naticidae	Naticidae	Neotaenioglossa	Gastropoda	Mollusca
Polinices sp.	Polinices	Naticidae	Neotaenioglossa	Gastropoda	Mollusca
Pedicularia decussata Gould, 1855	Pedicularia	Ovulidae	Neotaenioglossa	Gastropoda	Mollusca
Distorsio clathrata (Lamarck, 1816)	Distorsio	Personidae	Neotaenioglossa	Gastropoda	Mollusca
Distorsio sp.	Distorsio	Personidae	Neotaenioglossa	Gastropoda	Mollusca
Alvania colombiana Romer & Moore, 1988	Alvania	Rissoidae	Neotaenioglossa	Gastropoda	Mollusca
Dalium solidum Dall, 1889	Dalium	Cassidae	Neotaenioglossa	Gastropoda	Mollusca
Trivia sp.	Trivia	Triviidae	Neotaenioglossa	Gastropoda	Mollusca
Hindsiclava rosenstielanus Tippett, 2007	Hindsiclava	Pseudomelatomidae	Neotaenioglossa	Gastropoda	Mollusca
Turritellidae no id.	Turritellidae	Turritellidae	Neotaenioglossa	Gastropoda	Mollusca
Petaloconchus erectus (Dall, 1888)	Petaloconchus	Vermetidae	Neotaenioglossa	Gastropoda	Mollusca
Onustus caribaeus (Petit de la Saussaye, 1857)	Onustus	Xenophoridae	Neotaenioglossa	Gastropoda	Mollusca
Onustus longleyi (Bartsch, 1931)	Onustus	Xenophoridae	Neotaenioglossa	Gastropoda	Mollusca
Bursidae no id.	Bursidae	Bursidae	Neotaenioglossa	Gastropoda	Mollusca
Capulidae no id.	Capulidae	Capulidae	Neotaenioglossa	Gastropoda	Mollusca
Capulus sp.	Capulus	Capulidae	Neotaenioglossa	Gastropoda	Mollusca
Echinophoria coronadoi (Crosse, 1867)	Echinophoria	Cassidae	Neotaenioglossa	Gastropoda	Mollusca
Hydatina sp.	Hydatina	Aplustridae	Opisthobranchia	Gastropoda	Mollusca
Haminoeidae no id.	Haminoeidae	Haminoeidae	Opisthobranchia	Gastropoda	Mollusca
Acmaeidae no id.	Acmaeidae	Acmaeidae	Patellogastropoda	Gastropoda	Mollusca
